# Supplementary material for: Gamma-Irradiated Non-Capsule Group B Streptococcus Promotes T-Cell Dependent Immunity and Provides a Cross-Protective Reaction
Source: Pharmaceuticals (Basel). 2023 Feb 20;16(2):321. doi: 10.3390/ph16020321 (PMC9961543; doi:10.3390/ph16020321)
Supplement: Supplementary file 1 [file pharmaceuticals-16-00321-s001.zip]

Archive with 1 entries (1 files):
- pharmaceuticals-2204240-supplementary.pdf
